# Supplementary material for: Tonsils are major sites of persistence of SARS-CoV-2 in children
Source: Microbiol Spectr. 2023 Sep 22;11(5):e01347-23. doi: 10.1128/spectrum.01347-23 (PMC10581087; doi:10.1128/spectrum.01347-23)
Supplement: Table S1 — Spreadsheet with all patient's demographic information and test results. [file spectrum.01347-23-s0005.xlsx]

## Sheet: Sup Table 1
Supplementary Table 1. Spreadsheet with all patient's demographic information and test results.
iD	Patient Record	Age range	Sex	Reason for surgery	Associated diseases	Previous diagnosis of COVID	Contact with infected people	Patient positive	Neutralizing antibodies	Serological test (IgG/IgM)	Sample positive	Ct Gene E	Ct Gene N2	Number copies N2/per copies of Rnase-p	Isolate virus	Nucleoprotein IHQ	Nsp16 IHQ	Reads	Total reads (HAC)	Total Mapped Reads (HAC)	Sequence Total Length	Mapped Percentage (MN908947.3)	Nucleotide Subs	Aminoacid Subs	Clade (nextclade)	Lineage (Pangolin)	BioSample (NCBI)
1	1475174K	6-10	Male	Recurrent tonsillitis	Recurrent otitis media	No	No	No
2	1359242F	0-5	Female	Snore/OSA	Allergic rhinitis	No	No	Yes	None	None	Palatine tonsil	35	34.9	238.97	None	Positive	Negative	173077	180435	19586	5522	10.85	6	4	20B	P.2	SAMN30649075
											Nasal cytobrush	36	35	186.47	None	-	-	179706	211176	101854	22256	48.23	18	9	20B	P.2	SAMN30649076
3	1450107K	0-5	Female	Snore/OSA	None	No	No	No
4	1604595J	6-10	Male	Recurrent tonsillitis and snore/OSA	Allergic rhinitis	No	No	Yes	None	None	Palatine tonsil	32.6	32.2	148.47	None	Positive	Positve	-	-	-	-	-	-	-	-	-	-
											Adenoid	31.1	30.7	1109.49	None	Positive	Negative	-	-	-	-	-	-	-	-	-	-
											Nasal cytobrush	35	34	587.85	None	-	-	185466	232057	204188	27615	87.99	20	11	20B	P.2	SAMN30649077
5	1227363H	6-10	Male	Recurrent tonsillitis and snore/OSA	Allergic rhinitis and recurrent otitis media	No	No	No
6	1287509I	0-5	Female	Snore/OSA	Allergic rhinitis and recurrent otitis media	Yes (3 months before surgery)	No	No
7	1516830A	6-10	Female	Snore/OSA	Allergic rhinitis and asthma	No	No	No
8	1431216A	0-5	Male	Snore/OSA	Allergic rhinitis	No	No	No
9	1544632J	6-10	Male	Recurrent tonsillitis	None	No	No	Yes	ND	ND	Adenoid	32.7	30.7	1735.15	None	Positive	Positve	8942	7103	2371	1740	33.38	1	1	20B	B.1.1.33	SAMN30649069
10	1581333A	6-10	Male	Snore/OSA	None	No	No	No
11	1606205F	6-10	Female	Recurrent tonsillitis and snore/OSA	None	No	No	No
12	1340050I	0-5	Male	Recurrent tonsillitis and snore/OSA	Asthma	No	No	Yes	None	None	Palatine tonsil	34.1	32.3	206.33	None	Positive	Positve	-	-	-	-	-	-	-	-	-	-
											Adenoid	32.9	32.7	3810.58	None	Positive	Positve	-	-	-	-	-	-	-	-	-	-
13	1579810K	0-5	Male	Recurrent tonsillitis and snore/OSA	Allergic rhinitis and GERD	No	No	No
14	1573722G	0-5	Female	Recurrent tonsillitis and snore/OSA	None	No	No	Yes	0.25	None	Palatine tonsil	28.5	25.3	237.93	None	Positive	Negative	172135	193224	7879	653	4.08	0	0	19A	B	SAMN30649072
											Nasal cytobrush	31.6	25.6	358.07	None	-	-	-	-	-	-	-	-	-	-	-	-
15	1600639G	6-10	Male	Snore/OSA	Allergic rhinitis	No	No	No
16	1534705G	0-5	Female	Snore/OSA	Allergic rhinitis	No	No	Yes	ND	None	Palatine tonsil	35.3	35.9	ND	None	Positive	Negative	40846	13748	19	-	0.14	-	-	failure	-	-
17	1520704A	0-5	Female	Recurrent tonsillitis and snore/OSA	Allergic rhinitis	No	No	Yes	1/32	None	Nasal wash	31.2	29.7	1103.92	None	-	-	-	-	-	-	-	-	-	-	-	-
18	1599300K	6-10	Male	Snore/OSA	None	No	No	No
19	1445736D	0-5	Male	Snore/OSA	Allergic rhinitis and asthma	No	No	No
20	1601827J	6-10	Male	Recurrent tonsillitis and snore/OSA	Allergic rhinitis	No	No	No
21	1308379J	0-5	Male	Snore/OSA	None	No	No	No
22	1408553G	0-5	Male	Snore/OSA	None	No	No	Yes	None	IgG	Palatine tonsil	31.2	29.1	200.87	None	Positive	Negative	-	-	-	-	-	-	-	-	-	-
											Adenoid	28.8	26.5	187.01	None	Positive	Negative	-	-	-	-	-	-	-	-	-	-
											Nasal wash	31.4	28.7	960.3	None	-	-	-	-	-	-	-	-	-	-	-	-
23	1194109H	6-10	Male	Recurrent tonsillitis and snore/OSA	Recurrent otitis media	No	No	Yes	0.25	None	Palatine tonsil	31.4	28.3	7114.83	None	Positive	Positive	230408	246127	91963	5220	37.36	1	0	19A	B	SAMN30649070
											Nasal cytobrush	31.9	27.7	741.13	None	-	-	167552	84898	5	0	0.01	-	-	failure	-	-
24	1610029F	6-10	Female	Recurrent tonsillitis and snore/OSA	Allergic rhinitis	No	No	No
25	1080455G	6-10	Female	Recurrent tonsillitis	None	Yes (5 months before surgery)	Yes (5 months before surgery)	Yes	None	IgG	Palatine tonsil	28.4	27.8	1500	None	Positive	Positive	-	-	-	-	-	-	-	-	-	-
											Adenoid	32.3	31.4	280.08	None	Positive	Negative	92205	108205	21	-	0.02	-	-	failure	-	-
											Nasal cytobrush	34.2	32.9	ND	None	-	-	-	-	-	-	-	-	-	-	-	-
											Nasal wash	32.6	31.6	ND	None	-	-	-	-	-	-	-	-	-	-	-	-
26	1613611K	11-15	Female	Snore/OSA	Allergic rhinitis	No	No	No
27	1596858E	0-5	Male	Snore/OSA	Allergic rhinitis	No	No	No
28	1613137H	0-5	Male	Snore/OSA	None	No	No	No
29	1310817K	0-5	Male	Snore/OSA	Allergic rhinitis	No	No	No
30	1618776C	0-5	Male	Recurrent tonsillitis	None	No	No	No
31	1619648I	0-5	Female	Recurrent tonsillitis	None	No	No	No
32	1385505E	0-5	Female	Recurrent tonsillitis and snore/OSA	None	No	Yes (13 months before surgery)	No
33	1596953F	6-10	Male	Snore/OSA	Allergic rhinitis and recurrent otitis media	No	No	No
34	1610062A	0-5	Male	Snore/OSA	None	No	No	No
35	1252350J	6-10	Female	Snore/OSA	Allergic rhinitis	No	No	No
36	1426973E	0-5	Female	Snore/OSA	None	No	Yes (1 month before surgery)	Yes	1/32	IgG	Palatine tonsil	33	31	574.44	None	Positive	Positive	67270	80365	55040	112115	68.49	20	12	20J (Gamma, V3)	P.1	SAMN30649079
											Adenoid	31	27	2090.13	None	Negative	Negative	246159	265145	313783	25580	84.5	33	18	20J (Gamma, V3)	P.1	SAMN30649078
37	1619607K	0-5	Female	Recurrent tonsillitis and snore/OSA	None	No	Yes (1 month before surgery)	No
38	1568392E	0-5	Male	Recurrent tonsillitis	Recurrent otitis media	No	No	No
39	1623745J	0-5	Male	Recurrent tonsillitis	None	No	No	No
40	1239821H	6-10	Male	Recurrent tonsillitis	None	No	No	No
41	1622246A	6-10	Male	Recurrent tonsillitis and snore/OSA	None	No	Yes (2 months before surgery)	Yes	1/64	IgG	Adenoid	35.4	33.8	14565.8	None	Positive	Positive	150776	191253	73641	7906	38.5	9	8	20J (Gamma, V3)	P.1	SAMN30649080
42	1475153G	0-5	Male	Snore/OSA	None	No	No	No
43	1624611K	0-5	Male	Snore/OSA	None	No	No	No
44	1586045E	6-10	Male	Snore/OSA	None	No	Yes (4 months before surgery)	No
45	1373955A	6-10	Female	Snore/OSA	Asthma	No	No	No
46	1613621H	6-10	Male	Snore/OSA	None	No	Yes (5 months before surgery)	No
47	1613358D	6-10	Female	Snore/OSA	Allergic rhinitis	No	Yes (6 months before surgery)	Yes	1/32	IgG	Palatine tonsil	33	29	321.02	None	ND	ND	5492	879	34	346	3.87	2	0	20B	N.5	SAMN30649081
48	1383164C	6-10	Male	Snore/OSA	None	No	No	No
ND Not Done
